# Supplementary material for: Type I and II PRMTs inversely regulate post-transcriptional intron detention through Sm and CHTOP methylation
Source: eLife. 2022 Jan 5;11:e72867. doi: 10.7554/eLife.72867 (PMC8765754; doi:10.7554/eLife.72867)
Supplement: Figure 1—figure supplement 1—source data 1. [file elife-72867-fig1-figsupp1-data1.zip]

Archive with 12 entries (11 files):
- Figure1-figure_supplement_1-source data1/
- Figure1-figure_supplement_1-source data1/Figure 1-Figure Supplement 1-source data 1.pdf
- Figure1-figure_supplement_1-source data1/PRMTKnockDown_GAPDH_1.10000_High_30sec_10.tif
- Figure1-figure_supplement_1-source data1/PRMTKnockDown_GAPDH_1.10000_High_digital.tif
- Figure1-figure_supplement_1-source data1/PRMTKnockDown_Me2s_1.2000_digital.tif
- Figure1-figure_supplement_1-source data1/PRMTKnockDown_Me2s_1.2000_StandardRes_30sec_5.tif
- Figure1-figure_supplement_1-source data1/PRMTKnockDown_PRMT5_1.5000_High_30sec_10.tif
- Figure1-figure_supplement_1-source data1/PRMTKnockDown_PRMT5_1.5000_High_digital.tif
- Figure1-figure_supplement_1-source data1/PRMTKnockDown_PRMT5_1.5000_PRMT1_1.5000_High_30sec_9.tif
- Figure1-figure_supplement_1-source data1/PRMTKnockDown_PRMT5_1.5000_PRMT1_1.5000_High_digital.tif
- Figure1-figure_supplement_1-source data1/PRMTKnockDown_RMe2a_1.2000_High_30sec_10.tif
- Figure1-figure_supplement_1-source data1/PRMTKnockDown_RMe2a_1.2000_High_digital.tif
