# Supplementary material for: Type I and II PRMTs inversely regulate post-transcriptional intron detention through Sm and CHTOP methylation
Source: eLife. 2022 Jan 5;11:e72867. doi: 10.7554/eLife.72867 (PMC8765754; doi:10.7554/eLife.72867)
Supplement: Figure 1—figure supplement 1—source data 2. [file elife-72867-fig1-figsupp1-data2.zip]

Archive with 8 entries (7 files):
- Figure1-figure_supplement_1-source data2/
- Figure1-figure_supplement_1-source data2/042921_A549_48h_PRMTi_chromatin.jpg
- Figure1-figure_supplement_1-source data2/Figure 1-Figure Supplement 1-source data 2.pdf
- Figure1-figure_supplement_1-source data2/Rme2a_1.2000_Rme1_1.2000_10sec_Standard_9.tif
- Figure1-figure_supplement_1-source data2/Rme2a_1.2000_Rme1_1.2000_60sec_High_15.tif
- Figure1-figure_supplement_1-source data2/Rme2a_1.2000_Rme1_1.2000_60sec_High_ladder.tif
- Figure1-figure_supplement_1-source data2/Rme2s_1.2000_SmB_1.2000_SmD3_1.2000_10sec_Standard_15.tif
- Figure1-figure_supplement_1-source data2/Rme2s_1.2000_SmB_1.2000_SmD3_1.2000_10sec_Standard_ladder.tif
