# Supplementary material for: Type I and II PRMTs inversely regulate post-transcriptional intron detention through Sm and CHTOP methylation
Source: eLife. 2022 Jan 5;11:e72867. doi: 10.7554/eLife.72867 (PMC8765754; doi:10.7554/eLife.72867)
Supplement: Figure 4—source data 1. [file elife-72867-fig4-data1.zip]

Archive with 8 entries (7 files):
- Figure4-source data1/
- Figure4-source data1/CHTOP_1.2000_SNRPB_1.2000_SNRPD3_1.50000_30sec_Std_4.tif
- Figure4-source data1/CHTOP_1.2000_SNRPB_1.2000_SNRPD3_1.50000_30sec_Std_4_ladder.tif
- Figure4-source data1/Figure 4-source data 1.pdf
- Figure4-source data1/PRMTi_2d_Fractionation_GAPDH_1.10000_H3_1.100000_30sec_Standard_13.tif
- Figure4-source data1/PRMTi_2d_Fractionation_GAPDH_1.10000_H3_1.100000_30sec_Standard_ladder.tif
- Figure4-source data1/PRMTi_48h_chromatin_DB71.jpg
- Figure4-source data1/PRMTi_48h_Fractionation_DB71.jpg
