# Supplementary material for: Type I and II PRMTs inversely regulate post-transcriptional intron detention through Sm and CHTOP methylation
Source: eLife. 2022 Jan 5;11:e72867. doi: 10.7554/eLife.72867 (PMC8765754; doi:10.7554/eLife.72867)
Supplement: Figure 4—source data 2. [file elife-72867-fig4-data2.zip]

Archive with 11 entries (10 files):
- Figure4-source data2/
- Figure4-source data2/A549_48h_PRMTi_CHTOP_1.2000_30sec_Standard_10.tif
- Figure4-source data2/A549_48h_PRMTi_CHTOP_1.2000_30sec_Standard_ladder.tif
- Figure4-source data2/A549_48h_PRMTi_Rme2a_1.2000_120sec_High_lader.tif
- Figure4-source data2/A549_48h_PRMTi_Rme2a_1.2000_60sec_High_15.tif
- Figure4-source data2/A549_48h_PRMTi_Rme2s_1.2000_30sec_High_10.tif
- Figure4-source data2/A549_48h_PRMTi_Rme2s_1.2000_30sec_High_ladder.tif
- Figure4-source data2/A549_48h_PRMTi_SNRPB_1.2000_30sec_High_1.tif
- Figure4-source data2/A549_48h_PRMTi_SNRPB_1.2000_30sec_Standard_ladder.tif
- Figure4-source data2/CHTOP_SNRPB_IP_DB71.jpg
- Figure4-source data2/Figure 4-source data 2.pdf
