# Supplementary material for: Type I and II PRMTs inversely regulate post-transcriptional intron detention through Sm and CHTOP methylation
Source: eLife. 2022 Jan 5;11:e72867. doi: 10.7554/eLife.72867 (PMC8765754; doi:10.7554/eLife.72867)
Supplement: Figure 5—figure supplement 1—source data 1. [file elife-72867-fig5-figsupp1-data1.zip]

Archive with 9 entries (8 files):
- Figure5-figure_supplement_1-source data1/
- Figure5-figure_supplement_1-source data1/Figure 5-Figure Supplement 1-source data 1.pdf
- Figure5-figure_supplement_1-source data1/SmExp_CHTOPexp_CHTOP_1.2000_GAPDH_1.10000_30sec_Standard_ladder.tif
- Figure5-figure_supplement_1-source data1/SmExp_CHTOPexp_FLAG_1.10000_SmB_1.2000_30sec_Standard_4.tif
- Figure5-figure_supplement_1-source data1/SmExp_CHTOPexp_FLAG_1.10000_SmB_1.2000_30sec_Standard_ladder.tif
- Figure5-figure_supplement_1-source data1/SmExp_CHTOPexp_GAPDH_1.10000_30sec_Standard_15.tif
- Figure5-figure_supplement_1-source data1/SmExp_CHTOPexp_Rme2a_1.2000_Rme2s_1.2000_120sec_ladder.tif
- Figure5-figure_supplement_1-source data1/SmExp_CHTOPexp_Rme2a_1.2000_Rme2s_1.2000_30sec_Standard_10.tif
- Figure5-figure_supplement_1-source data1/Sm_CHTOP_western_DirectBlue71.tif
