# Supplementary material for: Type I and II PRMTs inversely regulate post-transcriptional intron detention through Sm and CHTOP methylation
Source: eLife. 2022 Jan 5;11:e72867. doi: 10.7554/eLife.72867 (PMC8765754; doi:10.7554/eLife.72867)
Supplement: Figure 5—figure supplement 2—source data 1. [file elife-72867-fig5-figsupp2-data1.zip]

Archive with 7 entries (6 files):
- Figure5-figure_supplement_2-source data1/
- Figure5-figure_supplement_2-source data1/Figure 5-Figure Supplement 2-source data 1.pdf
- Figure5-figure_supplement_2-source data1/SmExp_FLAG_CoIP_DirectBlue.tif
- Figure5-figure_supplement_2-source data1/SmExp_FLAG_CoIP_FLAG_1.2000_30sec_Std_10.tif
- Figure5-figure_supplement_2-source data1/SmExp_FLAG_CoIP_FLAG_1.2000_30sec_Std_ladder.tif
- Figure5-figure_supplement_2-source data1/SmExp_FLAG_CoIP_Rme2s_1.2000_SMN_1.2000_U170k_1.2000_30sec_Std_10.tif
- Figure5-figure_supplement_2-source data1/SmExp_FLAG_CoIP_Rme2s_1.2000_SMN_1.2000_U170k_1.2000_30sec_Std_ladder.tif
