# Supplementary material for: Type I and II PRMTs inversely regulate post-transcriptional intron detention through Sm and CHTOP methylation
Source: eLife. 2022 Jan 5;11:e72867. doi: 10.7554/eLife.72867 (PMC8765754; doi:10.7554/eLife.72867)
Supplement: Figure 5—figure supplement 2—source data 2. [file elife-72867-fig5-figsupp2-data2.zip]

Archive with 3 entries (2 files):
- Figure5-figure_supplement_2-source data2/
- Figure5-figure_supplement_2-source data2/Figure 5-Figure Supplement 2-source data 2.pdf
- Figure5-figure_supplement_2-source data2/SmExp_FLAG_SmB_Northern_4dayExposure.tif
