# Supplementary material for: Type I and II PRMTs inversely regulate post-transcriptional intron detention through Sm and CHTOP methylation
Source: eLife. 2022 Jan 5;11:e72867. doi: 10.7554/eLife.72867 (PMC8765754; doi:10.7554/eLife.72867)
Supplement: Figure 5—figure supplement 2—source data 4. [file elife-72867-fig5-figsupp2-data4.zip]

Archive with 14 entries (13 files):
- Figure5-figure_supplement_2-source data4/
- Figure5-figure_supplement_2-source data4/Figure5-figure_supplement_2-data4.pdf
- Figure5-figure_supplement_2-source data4/SmRA_FLAG_555_60x_50_500ms_03.jpg
- Figure5-figure_supplement_2-source data4/SmRA_FLAG_DAPI_60x_50_50ms_03.jpg
- Figure5-figure_supplement_2-source data4/SmRA_SmB_488_60x_125_500ms_01.jpg
- Figure5-figure_supplement_2-source data4/SmRA_SmB_DAPI_60x_125_50ms_01.jpg
- Figure5-figure_supplement_2-source data4/SmRK_FLAG_555_60x_50_500ms_05.jpg
- Figure5-figure_supplement_2-source data4/SmRK_FLAG_DAPI_60x_50_50ms_05.jpg
- Figure5-figure_supplement_2-source data4/SmRK_SmB_488_60x_125_500ms_01.jpg
- Figure5-figure_supplement_2-source data4/SmRK_SmB_DAPI_60x_125_50ms_01.jpg
- Figure5-figure_supplement_2-source data4/SmWT_FLAG_555_60x_50_500ms_05.jpg
- Figure5-figure_supplement_2-source data4/SmWT_FLAG_DAPI_60x_50_50ms_05.jpg
- Figure5-figure_supplement_2-source data4/SmWT_SmB_488_60x_125_500ms_01.jpg
- Figure5-figure_supplement_2-source data4/SmWT_SmB_DAPI_60x_125_500ms_01.jpg
