# Supplementary material for: Type I and II PRMTs inversely regulate post-transcriptional intron detention through Sm and CHTOP methylation
Source: eLife. 2022 Jan 5;11:e72867. doi: 10.7554/eLife.72867 (PMC8765754; doi:10.7554/eLife.72867)
Supplement: Figure 5—figure supplement 2—source data 5. [file elife-72867-fig5-figsupp2-data5.zip]

Archive with 8 entries (7 files):
- Figure5-figure_supplement_2-source data5/
- Figure5-figure_supplement_2-source data5/48H_DMSO_DAPI_01.jpg
- Figure5-figure_supplement_2-source data5/48H_DMSO_SNRPB_488_01.jpg
- Figure5-figure_supplement_2-source data5/48H_GSK591_DAPI_02.jpg
- Figure5-figure_supplement_2-source data5/48H_GSK591_SNRPB_488_02.jpg
- Figure5-figure_supplement_2-source data5/48H_MS023_DAPI_01.jpg
- Figure5-figure_supplement_2-source data5/48H_MS023_SNRPB_488_01.jpg
- Figure5-figure_supplement_2-source data5/Figure5-figure_supplement_2-data5.pdf
