# Supplementary material for: Type I and II PRMTs inversely regulate post-transcriptional intron detention through Sm and CHTOP methylation
Source: eLife. 2022 Jan 5;11:e72867. doi: 10.7554/eLife.72867 (PMC8765754; doi:10.7554/eLife.72867)
Supplement: Figure 6—source data 1. [file elife-72867-fig6-data1.zip]

Archive with 14 entries (13 files):
- Figure6-source data1/
- Figure6-source data1/Figure 6-source data 1.pdf
- Figure6-source data1/FractionatedTreatments_DMSO-GSK591-MS023_CHTOP_1.2000_Standard_10sec_10.tif
- Figure6-source data1/FractionatedTreatments_DMSO-GSK591-MS023_DB71.tif
- Figure6-source data1/FractionatedTreatments_DMSO-GSK591-MS023_High_digital.tif
- Figure6-source data1/FractionatedTreatments_DMSO-GSK591-MS023_LaminB2_GAPDH_H3_High_30sec_10.tif
- Figure6-source data1/FractionatedTreatments_DMSO-GSK591-MS023_LaminB2_GAPDH_H3_High_30sec_10_H3_HigherLevels.tif
- Figure6-source data1/FractionatedTreatments_DMSO-GSK591-MS023_LaminB2_GAPDH_H3_High_digital.tif
- Figure6-source data1/FractionatedTreatments_DMSO-GSK591-MS023_Rme2a.tif
- Figure6-source data1/FractionatedTreatments_DMSO-GSK591-MS023_Rme2a_High_digital.tif
- Figure6-source data1/FractionatedTreatments_DMSO-GSK591-MS023_Rme2s_1.2000_Standard_10sec_10.tif
- Figure6-source data1/FractionatedTreatments_DMSO-GSK591-MS023_Rme2s_digital.tif
- Figure6-source data1/FractionatedTreatments_DMSO-GSK591-MS023_U170k_SmB_SmD3_High_30sec_10.tif
- Figure6-source data1/FractionatedTreatment_CHTOP_1.2000_High_digital.tif
